# Supplementary material for: Evaluating the detection ability of a range of epistasis detection methods on simulated data for pure and impure epistatic models
Source: PLoS One. 2022 Feb 18;17(2):e0263390. doi: 10.1371/journal.pone.0263390 (PMC8856572; doi:10.1371/journal.pone.0263390)
Supplement: S1 File — (ZIP) [file pone.0263390.s001.zip]

Archive with 7 entries (7 files):
- SuppTab6.pdf
- Supporting information.pdf
- SuppTab1.pdf
- SuppTab2.pdf
- SuppTab3.pdf
- SuppTab4.pdf
- SuppTab5.pdf
